# Supplementary material for: Exogenous Application of Glycine Betaine on Sweet Cherry Tree (Prunus avium L.): Effects on Tree Physiology and Leaf Properties
Source: Plants (Basel). 2022 Dec 11;11(24):3470. doi: 10.3390/plants11243470 (PMC9784700; doi:10.3390/plants11243470)
Supplement: Supplementary file 1 [file plants-11-03470-s001.zip]

Archive with 1 entries (1 files):
- plants-2053478-supplementary.pdf
